# Supplementary material for: Analysis of Enhanced Current-Generating Mechanism of Geobacter sulfurreducens Strain via Model-Driven Metabolism Simulation
Source: PLoS One. 2013 Sep 13;8(9):e73907. doi: 10.1371/journal.pone.0073907 (PMC3773087; doi:10.1371/journal.pone.0073907)
Supplement: Table S1 — This table provides information on all the reactions whose fluxes exist variance. (XLS) [file pone.0073907.s001.xls]

## Sheet: Sheet1
Table S1 Supplementary Information
This table provides information on all the reactions whose fluxes exist variance
between maximum and minimum respiration
at the suboptimal growth of 0.006/h.
Abbreviation	Equation	Subsystem	maximum respiration	minimum respiration
ALDD2x	[c] : acald + h2o + nad --> ac + (2) h + nadh	Amino Acid Metabolism	1.531	0.00041206
ASAD	[c] : aspsa + nadp + pi <==> 4pasp + h + nadph	Amino Acid Metabolism	-1.535	-0.0048
ASPTA1	[c] : akg + asp-L <==> glu-L + oaa	Amino Acid Metabolism	1.535	0.0048
ASPK	[c] : asp-L + atp <==> 4pasp + adp	Amino Acid Metabolism	-1.541	-0.011
GCCa	[c] : gly + h + lpro --> alpro + co2	Amino Acid Metabolism	0.765	0
GCCb	[c] : alpro + thf --> dhlpro + mlthf + nh4	Amino Acid Metabolism	0.765	0
GCCc	[c] : dhlpro + nad --> h + lpro + nadh	Amino Acid Metabolism	0.765	0
GLUDy	[c] : glu-L + h2o + nadp <==> akg + h + nadph + nh4	Amino Acid Metabolism	-1.565	-0.041
HSDy	[c] : hom-L + nadp <==> aspsa + h + nadph	Amino Acid Metabolism	-1.534	-0.003
HSK	[c] : atp + hom-L --> adp + h + phom	Amino Acid Metabolism	1.5333	0.003
PHCYT	[c] : 12dag3p + ctp + h --> cdpdag + ppi	Amino Acid Metabolism	0	0.006
SERD_L	[c] : ser-L --> nh4 + pyr	Amino Acid Metabolism	0.759	0
THRA	[c] : thr-L <==> acald + gly	Amino Acid Metabolism	1.531	0.00041206
THRS	[c] : h2o + phom --> pi + thr-L	Amino Acid Metabolism	1.533	0.003
Abbreviation	Equation	Subsystem	maximum respiration	minimum respiration
ATPS4	adp[c] + (4) h[e] + pi[c] --> atp[c] + (3) h[c] + h2o[c]	Transport	6.33275	0.9885
CO2t	co2[e] <==> co2[c]	Transport	-27.0243	-4.1103
FERCYT	fe3[e] + focytcc[c] --> fe2[e] + ficytcc[c]	Transport	107.994	62.1662
FORt2	for[e] + h[e] <==> for[c] + h[c]	Transport	0	-22.914
Abbreviation	Equation	Subsystem	maximum respiration	minimum respiration
CYOR1m	(2) ficytcc[c] + mql7[c] --> (2) focytcc[c] + h[e] + h[c] + mqn7[c]	Energy Metabolism	53.9971	31.0831
NADH5	(3) h[c] + mqn7[c] + nadh[c] --> (2) h[e] + mql7[c] + nad[c]	Energy Metabolism	30.0731	4.10435
NADPH5	(3) h[c] + mqn7[c] + nadph[c] --> (2) h[e] + mql7[c] + nadp[c]	Energy Metabolism	9.6182	13.4383
Abbreviation	Equation	Subsystem	maximum respiration	minimum respiration
ACKr	[c] : ac + atp <==> actp + adp	Central Metabolism	0.859	0.094
ACONT	[c] : cit <==> icit	Central Metabolism	14.309	13.544
AKGD	[c] : akg + coa + nad --> co2 + nadh + succoa	Central Metabolism	14.304	13.539
CS	[c] : accoa + h2o + oaa --> cit + coa + h	Central Metabolism	14.303	13.537
FRD5	[c] : mqn7 + succ <==> fum + mql7	Central Metabolism	14.304	13.539
FUM	[c] : fum + h2o <==> mal-L	Central Metabolism	14.307	13.542
ICDHy	[c] : icit + nadp <==> akg + co2 + nadph	Central Metabolism	14.308	13.544
MDH	[c] : mal-L + nad <==> h + nadh + oaa	Central Metabolism	14.307	13.542
PC	[c] : atp + hco3 + pyr --> adp + h + oaa + pi	Central Metabolism	1.543	0.012
PDH	[c] : coa + nad + pyr --> accoa + co2 + nadh	Central Metabolism	999.179	977.037
PFL	[c] : coa + pyr <==> accoa + for	Central Metabolism	0	22.907
PTAr	[c] : accoa + pi <==> actp + coa	Central Metabolism	-0.859	-0.094
Abbreviation	Equation	Subsystem	maximum respiration	minimum respiration
EX_co2(e)	[e] : co2 <==>	Exchange	27.024	4.116
EX_fe2(e)	[e] : fe2 <==>	Exchange	107.991	62.177
EX_fe3(e)	[e] : fe3 <==>	Exchange	-107.991	-62.177
EX_for(e)	[e] : for <==>	Exchange	0	22.907
EX_h(e)	[e] : h <==>	Exchange	94.398	71.491
