# Supplementary material for: Analysis of Enhanced Current-Generating Mechanism of Geobacter sulfurreducens Strain via Model-Driven Metabolism Simulation
Source: PLoS One. 2013 Sep 13;8(9):e73907. doi: 10.1371/journal.pone.0073907 (PMC3773087; doi:10.1371/journal.pone.0073907)
Supplement: Table S2 — This table provides information on all reducing equivalent-producing reactions. (XLS) [file pone.0073907.s002.xls]

## Sheet: Sheet1
Table S2 Supplementary Information
This table provides information on all reducing equivalent-producing reactions
in central metabolism or amino acid metabolism in Table S1.
Abbreviation	Equation	Subsystem	maximum respiration	minimum respiration
ALDD2x	[c] : acald + h2o + nad --> ac + (2) h + nadh	Amino Acid Metabolism	1.531	0
ASPK	[c] : asp-L + atp <==> 4pasp + adp	Amino Acid Metabolism	-1.541	-0.011
GCCc	[c] : dhlpro + nad --> h + lpro + nadh	Amino Acid Metabolism	0.765	0
AKGD	[c] : akg + coa + nad --> co2 + nadh + succoa	Central Metabolism	14.304	13.539
FRD5	[c] : mqn7 + succ <==> fum + mql7	Central Metabolism	14.304	13.539
ICDHy	[c] : icit + nadp <==> akg + co2 + nadph	Central Metabolism	14.308	13.544
MDH	[c] : mal-L + nad <==> h + nadh + oaa	Central Metabolism	14.307	13.542
PDH	[c] : coa + nad + pyr --> accoa + co2 + nadh	Central Metabolism	999.179	977.037
