# Supplementary material for: Analysis of Enhanced Current-Generating Mechanism of Geobacter sulfurreducens Strain via Model-Driven Metabolism Simulation
Source: PLoS One. 2013 Sep 13;8(9):e73907. doi: 10.1371/journal.pone.0073907 (PMC3773087; doi:10.1371/journal.pone.0073907)
Supplement: Table S3 — This table provides information on the full flux range through every reaction. (XLS) [file pone.0073907.s003.xls]

## Sheet: Sheet1
Table S3 Supplementary Information
This table provides information on the full flux range through every reaction
in the ideal modified model corresponding to the suboptimal growth of 0.006/h
with acetate uptake rate of 13.63mmol/g.dw/h.
Abbreviation	Equation	Subsystem	maximum respiration	minimum respiration
4HBTE	[c] : 4hbcoa + h2o <==> 4hbz + coa + h	Aromatic Compound degradation	0	0
A5PISO	[c] : ru5p-D <==> ara5p	Alternate Carbon Metabolism	0	0
AACPAT	[c] : ACP + accoa --> acACP + coa	Fatty Acid Metabolism	0.002	0
AACPS1	[c] : ACP + atp + ttdca --> amp + myrsACP + ppi	Cell Envelope Biosynthesis	3.274	0
AACPS2	[c] : ACP + atp + ttdcea --> amp + ppi + tdeACP	Cell Envelope Biosynthesis	0	0
AACPS3	[c] : ACP + atp + hdca --> amp + palmACP + ppi	Cell Envelope Biosynthesis	3.273	0
AACPS4	[c] : ACP + atp + hdcea --> amp + hdeACP + ppi	Cell Envelope Biosynthesis	0.001	0
AACPS5	[c] : ACP + atp + ocdcea --> amp + octeACP + ppi	Cell Envelope Biosynthesis	0	0
ACBIPGT	[c] : adcobap + gtp + h --> adgcoba + ppi	Vitamins & Cofactor Biosynthesis	0	0
ACCOAC	[c] : accoa + atp + hco3 --> adp + h + malcoa + pi	Lipid & Cell Wall Metabolism	0.026	0.026
ACGK	[c] : acglu + atp --> acg5p + adp	Amino Acid Metabolism	0.001	0.001
ACGS	[c] : accoa + glu-L --> acglu + coa + h	Amino Acid Metabolism	0	0
ACHBS	[c] : 2obut + h + pyr --> 2ahbut + co2	Amino Acid Metabolism	0.001	0.001
ACKr	[c] : ac + atp <==> actp + adp	Central Metabolism	0.859	-986.369
ACLS	[c] : h + (2) pyr --> alac-S + co2	Amino Acid Metabolism	0.004	0.004
ACMAT1	[c] : acACP + h + malACP --> ACP + actACP + co2	Fatty Acid Synthesis	0.001	0
ACNPLYS	[c] : acmana + h2o + pep --> acnam + pi	Lipid & Cell Wall Metabolism	0	0
ACONT	[c] : cit <==> icit	Central Metabolism	14.309	13.544
ACOTA	[c] : acorn + akg <==> acg5sa + glu-L	Amino Acid Metabolism	-0.001	-0.001
ACPS1	[c] : apoACP + coa --> ACP + h + pap	Cofactor and Prosthetic Group Biosynthesis	0	0
ACt6	ac[e] + h[e] <==> ac[c] + h[c]	Transport	13.63	13.63
ADCL	[c] : 4adcho --> 4abz + h + pyr	Amino Acid Metabolism	0	0
ADCOBAK	[c] : adcoba + atp --> adcobap + adp + h	Vitamins & Cofactor Biosynthesis	0	0
ADCOBAS	[c] : 1ap2ol + adcobhex --> adcoba + h2o	Vitamins & Cofactor Biosynthesis	0	0
ADCOBHEXS	[c] : adcobdam + (4) atp + (4) gln-L + (4) h2o --> adcobhex + (4) adp + (4) glu-L + (4) h + (4) pi	Vitamins & Cofactor Biosynthesis	0	0
ADCPS2	[c] : 1ap2olp + adcobhex + atp --> adcobap + adp + h + pi	Vitamins & Cofactor Biosynthesis	0	0
ADCS	[c] : chor + gln-L --> 4adcho + glu-L	Amino Acid Metabolism	0	0
ADK1	[c] : amp + atp <==> (2) adp	Nucleotide Metabolism	1000	-1000
ADK2	[c] : amp + pppi <==> adp + ppi	Nucleotide Metabolism	1000	0
ADK3	[c] : amp + gtp <==> adp + gdp	Nucleotide Metabolism	999.998	-1000
ADK4	[c] : amp + itp <==> adp + idp	Nucleotide Metabolism	0	0
ADNK1	[c] : adn + atp --> adp + amp + h	Nucleotide Metabolism	0	0
ADPRDP	[c] : adprib + h2o --> amp + (2) h + r5p	Nucleotide Metabolism	0	0
ADPT	[c] : ade + prpp --> amp + ppi	Nucleotide Metabolism	0	0
ADSL1	[c] : dcamp --> amp + fum	Nucleotide Metabolism	0.001	0.001
ADSL2	[c] : 25aics --> aicar + fum	Nucleotide Metabolism	0.001	0.001
ADSS	[c] : asp-L + gtp + imp --> dcamp + gdp + (2) h + pi	Nucleotide Metabolism	0.001	0.001
AGPAT	[c] : 12dag3p + coa --> 1ag3p + acoa	Lipid & Cell Wall Metabolism	0	0
AGPR	[c] : acg5sa + nadp + pi <==> acg5p + h + nadph	Amino Acid Metabolism	-0.001	-0.001
AHC	[c] : ahcys + h2o <==> adn + hcys-L	Amino Acid Metabolism	0	0
AHCYSNS	[c] : ahcys + h2o --> ade + rhcys	Nucleotide Metabolism	0	0
AHMMPS	[c] : air + h2o --> 4ahmmp + gcald + (0.5) o2 + pi	Vitamins & Cofactor Biosynthesis	0	0
AICART	[c] : 10fthf + aicar <==> fprica + thf	Nucleotide Metabolism	0.001	0.001
AIRC	[c] : air + co2 --> 5aizc + h	Nucleotide Metabolism	0.001	0.001
AKGD	[c] : akg + coa + nad --> co2 + nadh + succoa	Central Metabolism	14.304	0
ALAALA	[c] : (2) ala-D + atp <==> adp + alaala + h + pi	Lipid & Cell Wall Metabolism	0	0
ALAD_L	[c] : ala-L + h2o + nad --> h + nadh + nh4 + pyr	Amino Acid Metabolism	999.997	0
ALAR	[c] : ala-L <==> ala-D	Lipid & Cell Wall Metabolism	0.001	0.001
ALATA_L	[c] : akg + ala-L <==> glu-L + pyr	Amino Acid Metabolism	-0.002	-1000
ALATRS	[c] : ala-L + atp + trnaala --> alatrna + amp + ppi	Alanine Metabolism	0	0
ALDD2x	[c] : acald + h2o + nad --> ac + (2) h + nadh	Amino Acid Metabolism	1.531	0
AMAA	[c] : acmama + h2o --> acmam + ala-L	Lipid & Cell Wall Metabolism	0	0
AMALT1	[c] : malt + malttr --> glc-D + maltttr	Alternate Carbon Metabolism	0	0
AMALT2	[c] : malt + maltttr --> glc-D + maltpt	Alternate Carbon Metabolism	0	0
AMALT3	[c] : malt + maltpt --> glc-D + malthx	Alternate Carbon Metabolism	0	0
AMALT4	[c] : malt + malthx --> glc-D + malthp	Alternate Carbon Metabolism	0	0
AMAOT	[c] : 8aonn + amet <==> amob + dann	Vitamins & Cofactor Biosynthesis	0	0
AMMQT8_2	[c] : 2dmmq8 + amet --> ahcys + h + mqn8	Vitamins & Cofactor Biosynthesis	0	0
ANPRT	[c] : anth + prpp --> ppi + pran	Amino Acid Metabolism	0.001	0.001
ANS1	[c] : chor + gln-L --> anth + glu-L + h + pyr	Amino Acid Metabolism	0.001	0.001
ANTIMt1	antim[c] --> antim[e]	Transport	0	0
AOXS	[c] : ala-L + h + pmcoa <==> 8aonn + co2 + coa	Vitamins & Cofactor Biosynthesis	0	0
APAT	[c] : accoa + h2o + thdp <==> acamoxm + coa	Amino Acid Metabolism	0	0
APRAUR	[c] : 5apru + h + nadph --> 5aprbu + nadp	Vitamins & Cofactor Biosynthesis	0	0
APSPT	[c] : aps + trdrd <==> amp + (2) h + so3 + trdox	Amino Acid Metabolism	0.001	0.001
APYRH	[c] : 3fpyr + h2o --> fum + h + pyr	Benzoate Degradation	0	0
ARGDC	[c] : arg-L + h --> agm + co2	Amino Acid Metabolism	0	0
ARGSL	[c] : argsuc <==> arg-L + fum	Amino Acid Metabolism	0.001	0.001
ARGSS	[c] : asp-L + atp + citr-L --> amp + argsuc + h + ppi	Amino Acid Metabolism	0.001	0.001
ARGTRS	[c] : arg-L + atp + trnaarg --> amp + argtrna + ppi	Amino Acid Metabolism	0	0
ARSNAt1	arsna[c] --> arsna[e]	Transport	0	0
ARSt1	arsni2[c] --> arsni2[e]	Transport	0	0
ASAD	[c] : aspsa + nadp + pi <==> 4pasp + h + nadph	Amino Acid Metabolism	-0.005	-1.535
ASNS1	[c] : asp-L + atp + gln-L + h2o --> amp + asn-L + glu-L + h + ppi	Amino Acid Metabolism	0.001	0.001
ASNTRS	[c] : asn-L + atp + trnaasn --> amp + asntrna + ppi	Amino Acid Metabolism	0	0
ASP1DC	[c] : asp-L + h --> ala-B + co2	Amino Acid Metabolism	0	0
ASPCT	[c] : asp-L + cbp --> cbasp + h + pi	Nucleotide Metabolism	0.002	0.001
ASPK	[c] : asp-L + atp <==> 4pasp + adp	Amino Acid Metabolism	1.535	0.005
ASPO1	[c] : asp-L + nad --> (2) h + iasp + nadh	Amino Acid Metabolism	0	0
ASPT	[c] : asp-L --> fum + nh4	Amino Acid Metabolism	986.458	0
ASPTA1	[c] : akg + asp-L <==> glu-L + oaa	Amino Acid Metabolism	-0.011	-987.234
ASPTRS	[c] : asp-L + atp + trnaasp --> amp + asptrna + ppi	Amino Acid Metabolism	0	0
ATO	[c] : ac + succoa --> accoa + succ	Central Metabolism	1000	13.538
ATPM	[c] : atp + h2o --> adp + h + pi	Energy Metabolism	0.45	0.45
ATPPRT	[c] : atp + prpp --> ppi + prbatp	Amino Acid Metabolism	0	0
ATPS4	adp[c] + (4) h[e] + pi[c] --> atp[c] + (3) h[c] + h2o[c]	Transport	8.64	0.99
BACCL	[c] : atp + btn + h --> btamp + ppi	Vitamins & Cofactor Biosynthesis	0	0
BTMAT1	[c] : 2beACP + h + nadh --> butACP + nad	Fatty Acid Synthesis	0.002	0
BTS	[c] : dtbt + (2) s --> btn + h + h2s	Vitamins & Cofactor Biosynthesis	0	0
CA2abc	atp[c] + ca2[e] + h2o[c] --> adp[c] + ca2[c] + h[c] + pi[c]	Transport	2.863	0
CA2abc1	atp[c] + ca2[c] + h2o[c] --> adp[c] + ca2[e] + h[c] + pi[c]	Transport	2.863	0
CAT	[c] : (2) h2o2 --> (2) h2o + o2	Other	0	0
CBIAT	[c] : atp + cbi + h2o <==> adcoba + pi + ppi	Vitamins & Cofactor Biosynthesis	0	0
CBLAT	[c] : atp + cbl1 + h2o <==> cobamcoa + pi + ppi	Vitamins & Cofactor Biosynthesis	0	0
CBMK	[c] : atp + cbm --> adp + cbp	Central Metabolism	0	0
CBPS	[c] : (2) atp + gln-L + h2o + hco3 --> (2) adp + cbp + glu-L + (2) h + pi	Nucleotide Metabolism	0.002	0.002
CBSDC	[c] : 2cddin + nad --> 56dhin + co2 + nadh	Other	0	0
CD2abc1	atp[c] + cd2[c] + h2o[c] --> adp[c] + cd2[e] + h[c] + pi[c]	Transport	2.863	0
CD2abc2	atp[c] + cd2[e] + h2o[c] --> adp[c] + cd2[c] + h[c] + pi[c]	Transport	2.884	0
CD2t4	cd2[c] + h[e] + k[e] --> cd2[e] + h[c] + k[c]	Transport	0.042	0
CDGPT	[c] : cdpdag + glyc3p --> cmp + h + pglyp	Lipid & Cell Wall Metabolism	0	0
CDPDSP	[c] : cdpdag + ser-L --> cmp + h + ps	Lipid & Cell Wall Metabolism	0	0
CDPMEK	[c] : 4c2me + atp --> 2p4c2me + adp + h	Vitamins & Cofactor Biosynthesis	0	0
CHCOAL	[c] : atp + coa + pime --> amp + pmcoa + ppi	Cofactor and Prosthetic Group Biosynthesis	0	0
CHORM	[c] : chor --> pphn	Amino Acid Metabolism	0.001	0.001
CHORS	[c] : 3psme --> chor + pi	Amino Acid Metabolism	0.002	0.002
CITt6	cit[e] + h[e] <==> cit[c] + h[c]	Transport	0	0
CLPNS	[c] : cdpdag + pgly --> cdlp + cmp + h	Other	0	0
Clt	cl[e] <==> cl[c]	Transport	0	0
CO2DAMR	[c] : (2) co2dam + nadh --> (2) co1dam + h + nad	Vitamins & Cofactor Biosynthesis	0	0
CO2t	co2[e] <==> co2[c]	Transport	-27.024	-27.024
Coabc	atp[c] + cobalt2[e] + h2o[c] --> adp[c] + cobalt2[c] + h[c] + pi[c]	Transport	5.727	0
COBALTt4	cobalt2[c] + h[e] + k[e] --> cobalt2[e] + h[c] + k[c]	Transport	0.042	0
COBALTt5	cobalt2[c] <==> cobalt2[e]	Transport	5.727	-0.042
COBPS	[c] : adgcoba + rdmbzi --> cobamcoa + gmp + h	Vitamins & Cofactor Biosynthesis	0	0
CODH	[c] : co + fdxo-4:2 + h2o --> co2 + fdxr-4:2 + (2) h	Other	0	0
CPC2MT	[c] : amet + copre2 --> ahcys + copre3 + h	Vitamins & Cofactor Biosynthesis	0	0
CPC3MT	[c] : amet + copre3 + h --> ahcys + copre4	Vitamins & Cofactor Biosynthesis	0	0
CPC4MT	[c] : amet + copre4 --> ahcys + copre5 + h	Vitamins & Cofactor Biosynthesis	0	0
CPC5MT	[c] : amet + copre5 + h2o + (0.5) nadh --> acald + ahcys + copre6 + (1.5) h + (0.5) nad	Vitamins & Cofactor Biosynthesis	0	0
CPC6MT	[c] : (2) amet + codhpre6 --> (2) ahcys + co2 + copre8 + h	Vitamins & Cofactor Biosynthesis	0	0
CPC6R	[c] : copre6 + h + nadph --> codhpre6 + nadp	Cofactor and Prosthetic Group Biosynthesis	0	0
CPC8MM	[c] : copre8 <==> cobrnt	Vitamins & Cofactor Biosynthesis	0	0
CPPPGOAN	[c] : (2) amet + cpppg3 + (2) fdxo-4:2 + (2) nadph --> (2) co2 + (2) dad-5 + (2) fdxr-4:2 + (2) h + (2) met-L + (2) nadp + pppg9	Vitamins & Cofactor Biosynthesis	0	0
CRET	[c] : crtn + h2o --> creat	Amino Acid Metabolism	0	0
CS	[c] : accoa + h2o + oaa --> cit + coa + h	Central Metabolism	14.309	13.543
CSND	[c] : csn + h + h2o --> nh4 + ura	Nucleotide Metabolism	0	0
CTPS1	[c] : atp + nh4 + utp --> adp + ctp + (2) h + pi	Nucleotide Metabolism	5.727	0
CTPS2	[c] : atp + gln-L + h2o + utp --> adp + ctp + glu-L + (2) h + pi	Nucleotide Metabolism	5.727	0
Cuabc	atp[c] + cu2[e] + h2o[c] --> adp[c] + cu2[c] + h[c] + pi[c]	Transport	0	0
CYCPO	[c] : (2) focytcc + (2) h + h2o2 --> (2) ficytcc + (2) h2o	Other	0	0
CYOR1m	(2) ficytcc[c] + mql7[c] --> (2) focytcc[c] + h[e] + h[c] + mqn7[c]	Energy Metabolism	53.996	53.996
CYRDAAT	[c] : atp + co1dam + h --> adcobdam + pppi	Vitamins & Cofactor Biosynthesis	0	0
CYRDAS	[c] : (4) atp + (2) cobrnt + (4) gln-L + (2) h2o --> (4) adp + (2) co2dam + (4) glu-L + (2) h + (2) ppi	Vitamins & Cofactor Biosynthesis	0	0
CYSabc	atp[c] + cys-L[e] + h2o[c] --> adp[c] + cys-L[c] + h[c] + pi[c]	Transport	2.863	0
CYSabc2	atp[c] + cys-L[c] + h2o[c] --> adp[c] + cys-L[e] + h[c] + pi[c]	Transport	2.863	0
CYSS	[c] : acser + h2s --> ac + cys-L	Amino Acid Metabolism	0.001	0.001
CYSTL	[c] : cysth-L + h2o --> hcys-L + nh4 + pyr	Amino Acid Metabolism	0	0
CYSTRS	[c] : atp + cys-L + trnacys --> amp + cystrna + ppi	Amino Acid Metabolism	0	0
CYTB_B2	(2) h[c] + mql7[c] + (0.5) o2[c] --> (2) h[e] + h2o[c] + mqn7[c]	Energy Metabolism	0	0
CYTBD	(2) h[c] + (0.5) o2[c] + ubq8h2[c] --> (2) h[e] + h2o[c] + ubq8[c]	Energy Metabolism	0	0
CYTK1	[c] : atp + cmp <==> adp + cdp	Nucleotide Metabolism	3.272	-5.727
CYTK2	[c] : atp + dcmp <==> adp + dcdp	Nucleotide Metabolism	3.272	0
D-LACt2	h[e] + lac-D[e] <==> h[c] + lac-D[c]	Transport	0	0
DADK	[c] : atp + damp <==> adp + dadp	Nucleotide Metabolism	3.272	0
DAGK	[c] : 12dgr + atp --> 12dag3p + adp + h	Lipid & Cell Wall Metabolism	0	0
DAHPS	[c] : e4p + h2o + pep --> 2dda7p + pi	Amino Acid Metabolism	0.002	0.002
DAPDC	[c] : 26dap-M + h --> co2 + lys-L	Amino Acid Metabolism	0.001	0.001
DAPE	[c] : 26dap-LL <==> 26dap-M	Amino Acid Metabolism	0.002	0.002
DB4PS	[c] : ru5p-D --> db4p + for + h	Vitamins & Cofactor Biosynthesis	0	0
DBTS	[c] : atp + co2 + dann --> adp + dtbt + (3) h + pi	Vitamins & Cofactor Biosynthesis	0	0
DCMPDA2ir	[c] : dcmp + h + h2o --> dump + nh4	Nucleotide Metabolism	0	0
DCMPDA3ir	[c] : cmp + h + h2o --> nh4 + ump	Nucleotide Metabolism	5.727	0
DDMAT5	[c] : 2tddACP + h + nadh --> ddcaACP + nad	Fatty Acid Synthesis	0.002	0
DEMAT4	[c] : 2tdeACP + h + nadh --> decACP + nad	Fatty Acid Synthesis	0.002	0
DGK1	[c] : atp + dgmp <==> adp + dgdp	Nucleotide Metabolism	3.272	0
DGTPH	[c] : dgtp + h2o --> dgsn + pppi	Nucleotide Metabolism	0	0
DHAD1	[c] : 23dhmb --> 3mob + h2o	Amino Acid Metabolism	0.004	0.004
DHAD2	[c] : 23dhmp --> 3mop + h2o	Amino Acid Metabolism	0.001	0.001
DHDPRy	[c] : 23dhdp + h + nadph --> nadp + thdp	Amino Acid Metabolism	0.002	0.002
DHDPS	[c] : aspsa + pyr --> 23dhdp + h + (2) h2o	Amino Acid Metabolism	0.002	0.002
DHFOR2	[c] : dhf + nadp <==> fol + nadph	Vitamins & Cofactor Biosynthesis	1000	-999.999
DHFOR3	[c] : fol + h + (2) nadph <==> (2) nadp + thf	Vitamins & Cofactor Biosynthesis	1000	-999.999
DHFR	[c] : dhf + h + nadph <==> nadp + thf	Vitamins & Cofactor Biosynthesis	1000	-999.999
DHFS	[c] : atp + dhpt + glu-L --> adp + dhf + h + pi	Vitamins & Cofactor Biosynthesis	0	0
DHORD4	[c] : dhor-S + mqn7 <==> mql7 + orot	Nucleotide Metabolism	0.001	0.001
DHORTS	[c] : dhor-S + h2o <==> cbasp + h	Nucleotide Metabolism	-0.001	-0.001
DHPPDA2	[c] : 25dhpp + h + h2o --> 5apru + nh4	Vitamins & Cofactor Biosynthesis	0	0
DHPS1	[c] : 2ahhmp + 4abz --> dhpt + h2o	Vitamins & Cofactor Biosynthesis	0	0
DHPS3	[c] : 2ahhmd + 4abz --> dhpt + ppi	Vitamins & Cofactor Biosynthesis	0	0
DHQD1	[c] : 3dhq <==> 3dhsk + h2o	Amino Acid Metabolism	0.002	0.002
DHQS	[c] : 2dda7p --> 3dhq + pi	Amino Acid Metabolism	0.002	0.002
DMATT	[c] : dmpp + ipdp --> grdp + ppi	Other	0	0
DMOCT	[c] : ctp + kdo --> ckdo + ppi	Other	0	0
DMPPS	[c] : h + h2mb4p + nadh --> dmpp + h2o + nad	Vitamins & Cofactor Biosynthesis	0	0
DMUQ8M	[c] : 2omhmb + amet --> ahcys + ubq8	Vitamins & Cofactor Biosynthesis	0	0
DOLPMT	[c] : dolp + gdpman --> dolmanp + gdp	Glycan Biosynthesis and Metabolism	0	0
DPCOAK	[c] : atp + dpcoa --> adp + coa + h	Vitamins & Cofactor Biosynthesis	0	0
DPR	[c] : 2dhp + h + nadph --> nadp + pant-R	Vitamins & Cofactor Biosynthesis	0	0
DTMPK	[c] : atp + dtmp <==> adp + dtdp	Nucleotide Metabolism	3.273	0
DUTPDP	[c] : dutp + h2o --> dump + h + ppi	Nucleotide Metabolism	3.273	0
DXPRI	[c] : dxyl5p + h + nadph <==> 2me4p + nadp	Lipid & Cell Wall Metabolism	0	0
DXPS	[c] : g3p + h + pyr --> co2 + dxyl5p	Vitamins & Cofactor Biosynthesis	0	0
EDTXS2	[c] : kdo2lipid4L + myrsACP --> ACP + lipa	Cell Envelope Biosynthesis	0	0
EDTXS4	[c] : kdo2lipid4p + myrsACP --> ACP + lipa_cold	Cell Envelope Biosynthesis	0	0
ENO	[c] : 2pg <==> h2o + pep	Central Metabolism	-0.02	-3.299
EPPP	[c] : h2o + polypi --> h + pi	Other	0	0
FACOAL140	[c] : atp + coa + ttdca <==> amp + ppi + tdcoa	Fatty Acid Metabolism	0	0
FACOAL140(ISO)	[c] : atp + coa + fa1 <==> amp + fa1coa + ppi	Fatty Acid Metabolism	0	0
FACOAL150(anteiso)	[c] : atp + coa + fa4 <==> amp + fa4coa + ppi	Fatty Acid Metabolism	0	0
FACOAL150(ISO)	[c] : atp + coa + fa3 <==> amp + fa3coa + ppi	Fatty Acid Metabolism	0	0
FACOAL160(ISO)	[c] : atp + coa + fa6 <==> amp + fa6coa + ppi	Fatty Acid Metabolism	0	0
FACOAL160i	[c] : atp + coa + hdca --> amp + pmtcoa + ppi	Fatty Acid Metabolism	0	0
FACOAL161(ISO)	[c] : atp + coa + fa5 <==> amp + fa5coa + ppi	Fatty Acid Metabolism	0	0
FACOAL161i	[c] : atp + coa + hdcea --> amp + hdcoa + ppi	Fatty Acid Metabolism	0	0
FACOAL170(anteiso)	[c] : atp + coa + fa12 <==> amp + fa12coa + ppi	Fatty Acid Metabolism	0	0
FACOAL170(ISO)	[c] : atp + coa + fa11 <==> amp + fa11coa + ppi	Fatty Acid Metabolism	0	0
FACOAL171(anteiso)	[c] : atp + coa + fa10 <==> amp + fa10coa + ppi	Fatty Acid Metabolism	0	0
FACOAL171(ISO)	[c] : atp + coa + fa9 <==> amp + fa9coa + ppi	Fatty Acid Metabolism	0	0
FACOAL180i	[c] : atp + coa + ocdca --> amp + ppi + strcoa	Fatty Acid Metabolism	0	0
FACOAL181i	[c] : atp + coa + ocdcea --> amp + odecoa + ppi	Fatty Acid Metabolism	0	0
FBA	[c] : fdp <==> dhap + g3p	Central Metabolism	-0.009	-0.009
FBP	[c] : fdp + h2o --> f6p + pi	Central Metabolism	5.735	0.008
FCLT	[c] : fe2 + ppp9 --> h + pheme	Vitamins & Cofactor Biosynthesis	0	0
FDH5	for[c] + (3) h[c] + mqn7[c] --> co2[c] + (2) h[e] + mql7[c]	Energy Metabolism	40.455	0
FE2abc	atp[c] + fe2[e] + h2o[c] --> adp[c] + fe2[c] + h[c] + pi[c]	Transport	0	0
FERCYT	fe3[e] + focytcc[c] --> fe2[e] + ficytcc[c]	Transport	107.991	107.991
FMETTRS	[c] : 10fthf + mettrna --> fmettrna + thf	Other	0	0
FMNAT	[c] : atp + fmn + h --> fad + ppi	Vitamins & Cofactor Biosynthesis	0	0
FNOR	[c] : fdxr-4:2 + h + nadp <==> fdxo-4:2 + nadph	Energy Metabolism	1000	0
FORt2	for[e] + h[e] <==> for[c] + h[c]	Transport	0	0
FRD5	[c] : mqn7 + succ <==> fum + mql7	Central Metabolism	14.304	13.539
FRTT	[c] : frdp + ipdp --> ggdp + ppi	Lipid & Cell Wall Metabolism	0	0
FTHFCL	[c] : 5fothf + atp --> adp + methf + pi	Vitamins & Cofactor Biosynthesis	0	0
FUM	[c] : fum + h2o <==> mal-L	Central Metabolism	1000	13.542
G1Dx	[c] : glc-D + nad --> g15lac + h + nadh	Central Metabolism	0	0
G1Dy	[c] : glc-D + nadp --> g15lac + h + nadph	Central Metabolism	0	0
G1PACT	[c] : accoa + gam1p --> acgam1p + coa + h	Lipid & Cell Wall Metabolism	0	0
G1PTMT	[c] : dttp + g1p + h --> dtdpglc + ppi	Nucleotide Metabolism	0	0
G1SAT	[c] : glu1sa <==> 5aop	Vitamins & Cofactor Biosynthesis	0	0
G3PD1	[c] : glyc3p + nad <==> dhap + h + nadh	Central Metabolism	0	0
G3PD2	[c] : glyc3p + nadp <==> dhap + h + nadph	Central Metabolism	0	0
G3PD4	[c] : glyc3p + mqn7 --> dhap + mql7	Central Metabolism	0	0
G5SADs	[c] : glu5sa <==> 1pyr5c + h + h2o	Amino Acid Metabolism	5.728	0.001
G5SD	[c] : glu5p + h + nadph --> glu5sa + nadp + pi	Amino Acid Metabolism	5.728	0.001
GALT	[c] : gal1p + h + utp <==> ppi + udpgal	Carbohydrate Metabolism	0	0
GALU	[c] : g1p + h + utp <==> ppi + udpg	Lipid & Cell Wall Metabolism	0	0
GAPD	[c] : g3p + nad + pi <==> 13dpg + h + nadh	Central Metabolism	-0.02	-5.747
GAPDy1	[c] : g3p + h2o + nadp --> 3pg + (2) h + nadph	Central Metabolism	5.727	0
GARFT	[c] : 10fthf + gar <==> fgam + h + thf	Nucleotide Metabolism	0.001	0.001
GCCa	[c] : gly + h + lpro --> alpro + co2	Amino Acid Metabolism	0.765	0
GCCb	[c] : alpro + thf --> dhlpro + mlthf + nh4	Amino Acid Metabolism	0.765	0
GCCc	[c] : dhlpro + nad --> h + lpro + nadh	Amino Acid Metabolism	0.765	0
GDMANE	[c] : gdpddm <==> gdpofuc	Lipid & Cell Wall Metabolism	0	0
GDPMD	[c] : gdpman --> gdpddm + h2o	Lipid & Cell Wall Metabolism	0	0
GF6PTA	[c] : f6p + gln-L --> gam6p + glu-L	Lipid & Cell Wall Metabolism	0.001	0.001
GGTT	[c] : ggdp + ipdp --> pendp + ppi	Other	0	0
GHMT	[c] : ser-L + thf <==> gly + h2o + mlthf	Amino Acid Metabolism	0.003	-0.762
GK1	[c] : atp + gmp <==> adp + gdp	Nucleotide Metabolism	3.273	0.001
GLCP	[c] : glycogen + pi --> g1p	Carbohydrate Metabolism	7.636	0
GLCS1	[c] : adpglc --> adp + glycogen + h	Carbohydrate Metabolism	7.641	0.005
GLGC	[c] : atp + g1p + h --> adpglc + ppi	Carbohydrate Metabolism	7.641	0.005
GLNabc	atp[c] + gln-L[e] + h2o[c] --> adp[c] + gln-L[c] + h[c] + pi[c]	Transport	0	0
GLNS	[c] : atp + glu-L + nh4 --> adp + gln-L + h + pi	Amino Acid Metabolism	5.727	0
GLNSP3i	[c] : atp + nh4 + uaagmda --> adp + h + pi + uaagtmda	Lipid & Cell Wall Metabolism	0	0
GLNTRS	[c] : atp + gln-L + trnagln --> amp + glntrna + ppi	Amino Acid Metabolism	0	0
GLU5K	[c] : atp + glu-L --> adp + glu5p	Amino Acid Metabolism	5.728	0.001
GLUADT	[c] : atp + gln-L + glutrna + h2o --> adp + glntrna + glu-L + h + pi	Other	0	0
GLUDx	[c] : glu-L + h2o + nad <==> akg + h + nadh + nh4	Amino Acid Metabolism	0	-1000
GLUDy	[c] : glu-L + h2o + nadp <==> akg + h + nadph + nh4	Amino Acid Metabolism	0	-1000
GLUN	[c] : gln-L + h2o --> glu-L + nh4	Amino Acid Metabolism	1000	0
GLUPRT	[c] : gln-L + h2o + prpp --> glu-L + ppi + pram	Nucleotide Metabolism	0.001	0.001
GLUR	[c] : glu-D <==> glu-L	Amino Acid Metabolism	0	0
GLUSx	[c] : akg + gln-L + h + nadh --> (2) glu-L + nad	Amino Acid Metabolism	1000	0
GLUSz	[c] : akg + fdxr-4:2 + gln-L + (2) h <==> fdxo-4:2 + (2) glu-L	Amino Acid Metabolism	5.72	-1000
GLUTRR	[c] : glutrna + h + nadph --> glu1sa + nadp + trnaglu	Vitamins & Cofactor Biosynthesis	0	0
GLUTRS	[c] : atp + glu-L + trnaglu --> amp + glutrna + ppi	Vitamins & Cofactor Biosynthesis	0	0
GLYCLTt2r	glyclt[e] + h[e] <==> glyclt[c] + h[c]	Transport	0	0
GLYCTO10	[c] : glyclt + o2 --> glx + h2o2	Carbohydrates and related molecules	0	0
GLYCTO2	[c] : glyclt + ubq8 --> glx + ubq8h2	Carbohydrates and related molecules	0	0
GLYCTO3	[c] : glyclt + mqn8 --> glx + mql8	Carbohydrates and related molecules	0	0
GLYCTO4	[c] : 2dmmq8 + glyclt --> 2dmmql8 + glx	Carbohydrates and related molecules	0	0
GLYD	[c] : h + hpyr + nadh <==> glyc-R + nad	Central Metabolism	0	0
GLYK	[c] : atp + glyc --> adp + glyc3p + h	Central Metabolism	0	0
GLYTRS	[c] : atp + gly + trnagly --> amp + glytrna + ppi	Amino Acid Metabolism	0	0
GMHEPAT	[c] : atp + gmh1p + h --> adphep-D,D + ppi	Cell Envelope Biosynthesis	0	0
GMHEPK	[c] : atp + gmh7p --> adp + gmh17bp + h	Cell Envelope Biosynthesis	0	0
GMPS	[c] : atp + nh4 + xmp --> amp + gmp + (2) h + ppi	Nucleotide Metabolism	0	0
GMPS2	[c] : atp + gln-L + h2o + xmp --> amp + glu-L + gmp + (2) h + ppi	Nucleotide Metabolism	0	0
GOFUCR	[c] : gdpofuc + h + nadph --> gdpfuc + nadp	Lipid & Cell Wall Metabolism	0	0
GRTT	[c] : grdp + ipdp --> frdp + ppi	Other	0	0
GSADH	[c] : glu5sa + h2o + nad --> glu-L + (2) h + nadh	Amino Acid Metabolism	5.727	0
GSHPO	[c] : (2) gthrd + h2o2 --> gthox + (2) h2o	Other	0	0
GTHRDabc	atp[c] + gthrd[c] + h2o[c] --> adp[c] + gthrd[e] + h[c] + pi[c]	Transport	0	0
GTPCII	[c] : gtp + (3) h2o --> 25dhpp + for + (2) h + ppi	Vitamins & Cofactor Biosynthesis	0	0
GTPDPK	[c] : atp + gtp --> amp + gdptp + h	Nucleotide Metabolism	0	0
GUAPRTr	[c] : gua + prpp <==> gmp + ppi	Nucleotide Metabolism	0	0
GUAt2	gua[e] + h[e] --> gua[c] + h[c]	Transport	0	0
H2Ot5	h2o[e] <==> h2o[c]	Transport	26.687	26.687
H2td	h2[c] <==> h2[e]	Transport	0	0
HBUHL1	[c] : 3hbACP --> 2beACP + h2o	Fatty Acid Synthesis	0.002	0
HBUR1	[c] : actACP + h + nadph --> 3hbACP + nadp	Fatty Acid Synthesis	0.002	0
HBZOPT	[c] : 4hbz + octdp --> 3ophb + ppi	Other	0	0
HCITS	[c] : accoa + akg + h2o --> coa + h + hcit	Amino Acid Metabolism	0	0
HCO3E	[c] : co2 + h2o <==> h + hco3	Nonenzymatic Chemical Reactions	5.79	0.04
HDACPHL	[c] : h2o + hdeACP + nadph --> ACP + hdca + nadp	Fatty Acid Synthesis	3.274	0.001
HDDHL5	[c] : 3hddACP --> 2tddACP + h2o	Fatty Acid Synthesis	0.002	0.0001
HDDR5	[c] : 3oxddACP + h + nadph --> 3hddACP + nadp	Fatty Acid Synthesis	0.002	0.0001
HDEHL4	[c] : 3hdeACP --> 2tdeACP + h2o	Fatty Acid Synthesis	0.002	0.0001
HDER4	[c] : 3oxdeACP + h + nadph --> 3hdeACP + nadp	Fatty Acid Synthesis	0.002	0.0001
HDH [deleted 01/16/2007 12:02:30 PM]	[c] : h2 + nad --> h + nadh	Energy Metabolism	0	0
HDH4	(2) h[c] + h2[e] + mqn7[c] --> (2) h[e] + mql7[c]	Energy Metabolism	0	0
HDMAT7	[c] : nad + palmACP <==> h + hdeACP + nadh	Fatty Acid Synthesis	3.272	0
HEMAT2	[c] : 2theACP + h + nadh --> hexACP + nad	Fatty Acid Synthesis	0.002	0
HEMEOS	[c] : frdp + h2o + pheme --> h + hemeO + ppi	Cofactor and Prosthetic Group Biosynthesis	0	0
HEPTT	[c] : hepdp + ipdp --> octdp + ppi	Lipid & Cell Wall Metabolism	0	0
HEX1	[c] : atp + glc-D --> adp + g6p + h	Central Metabolism	0	0
HEXTT	[c] : hexdp + ipdp --> hepdp + ppi	Lipid & Cell Wall Metabolism	0	0
HGCOAD	[c] : 2hglucoa <==> gcoa + h2o	Other	0	0
HGR	[c] : hg2 + nadph <==> h + hg0 + nadp	Central Metabolism	0	0
HHDHL7	[c] : 3hpaACP --> h2o + hdeACP	Fatty Acid Synthesis	0.001	0
HHDR7	[c] : 3oxhdACP + h + nadph --> 3hpaACP + nadp	Fatty Acid Synthesis	0.001	0
HHYHL2	[c] : 3hhACP --> 2theACP + h2o	Fatty Acid Synthesis	0.001	0
HHYR2	[c] : 3oxhACP + h + nadph --> 3hhACP + nadp	Fatty Acid Synthesis	0.001	0
HIBD [deleted 03/21/2007 01:06:12 PM]	[c] : 3hmp + nad --> h + mmalsa-R + nadh	Amino Acid Metabolism	0	0
HISTD	[c] : h2o + histd + (2) nad --> (3) h + his-L + (2) nadh	Amino Acid Metabolism	0	0
HISTP	[c] : h2o + hisp --> histd + pi	Amino Acid Metabolism	0	0
HISTRS	[c] : atp + his-L + trnahis --> amp + histrna + ppi	Amino Acid Metabolism	0	0
HMBS	[c] : h2o + (4) ppbng --> hmbil + (4) nh4	Cofactor and Prosthetic Group Biosynthesis	0	0
HMPK1	[c] : 4ahmmp + atp --> 4ampm + adp + h	Vitamins & Cofactor Biosynthesis	0	0
HMPK2	[c] : 4ahmmp + ctp --> 4ampm + cdp + h	Vitamins & Cofactor Biosynthesis	0	0
HMPK3	[c] : 4ahmmp + utp --> 4ampm + h + udp	Vitamins & Cofactor Biosynthesis	0	0
HMPK4	[c] : 4ahmmp + gtp --> 4ampm + gdp + h	Vitamins & Cofactor Biosynthesis	0	0
HOCHL3	[c] : 3hocACP --> 2toceACP + h2o	Fatty Acid Synthesis	0.001	0.001
HOCR3	[c] : 3oxocACP + h + nadph --> 3hocACP + nadp	Fatty Acid Synthesis	0.001	0.001
HODHL8	[c] : 3hocdacp --> 2tocdACP + h2o	Fatty Acid Synthesis	0	0
HODR8	[c] : 3oxocdacp + h + nadph --> 3hocdacp + nadp	Fatty Acid Synthesis	0	0
HP5CD	[c] : 1p3h5c + (2) h2o + nad --> 4hglu + h + nadh	Amino Acid Metabolism	0	0
HPOD	[c] : Lhpro + fad --> 1p3h5c + fadh2 + h	Amino Acid Metabolism	0	0
HPPK	[c] : 2ahhmp + atp --> 2ahhmd + amp + h	Vitamins & Cofactor Biosynthesis	0	0
HSAT	[c] : accoa + hom-L <==> achms + coa	Amino Acid Metabolism	0.001	0.001
HSDy	[c] : hom-L + nadp <==> aspsa + h + nadph	Amino Acid Metabolism	-0.003	-1.533
HSK	[c] : atp + hom-L --> adp + h + phom	Amino Acid Metabolism	1.533	0.002
HSTPT	[c] : glu-L + imacp --> akg + h + hisp	Amino Acid Metabolism	0	0
HTDHL6	[c] : 3htdACP --> h2o + tdeACP	Fatty Acid Synthesis	0.001	0
HTDR6	[c] : 3oxtdACP + h + nadph --> 3htdACP + nadp	Fatty Acid Synthesis	0.001	0
HXANt2	h[e] + hxan[e] --> h[c] + hxan[c]	Transport	0	0
HXPRT	[c] : hxan + prpp --> imp + ppi	Nucleotide Metabolism	0	0
ICDHy	[c] : icit + nadp <==> akg + co2 + nadph	Central Metabolism	14.309	13.544
ICHORSi	[c] : chor --> ichor	Vitamins & Cofactor Biosynthesis	0	0
ICHORT	[c] : h2o + ichor --> 23ddhb + pyr	Vitamins & Cofactor Biosynthesis	0	0
IG3PS	[c] : gln-L + prlp --> aicar + eig3p + glu-L + (2) h	Amino Acid Metabolism	0	0
IGPDH	[c] : eig3p + h --> h2o + imacp	Amino Acid Metabolism	0	0
IGPS	[c] : 2cpr5p + h --> 3ig3p + co2 + h2o	Amino Acid Metabolism	0	0
ILEabc	atp[c] + h2o[c] + ile-L[e] --> adp[c] + h[c] + ile-L[c] + pi[c]	Transport	7.636	0
ILEt6	h[e] + ile-L[e] <==> h[c] + ile-L[c]	Transport	0	-7.636
ILETA	[c] : akg + ile-L <==> 3mop + glu-L	Amino Acid Metabolism	-0.001	-0.001
ILETRS	[c] : atp + ile-L + trnaile --> amp + iletrna + ppi	Amino Acid Metabolism	0	0
IMPC	[c] : h2o + imp <==> fprica	Nucleotide Metabolism	-0.001	-0.001
IMPD	[c] : h2o + imp + nad --> h + nadh + xmp	Nucleotide Metabolism	0.001	0.001
IOR	[c] : coa + (2) fdox + indpyr <==> co2 + (2) fdred + h + indaccoa	Tyrosine, Tryptophan, and Phenylalanine Metabolism	0	0
IOR2	[c] : coa + (2) fdox + phpyr <==> co2 + (2) fdred + h + phaccoa	Tyrosine, Tryptophan, and Phenylalanine Metabolism	0	0
IOR3	[c] : 34hpp + coa + (2) fdox <==> 4hphaccoa + co2 + (2) fdred + h	Tyrosine, Tryptophan, and Phenylalanine Metabolism	0	0
IPDPS	[c] : h + h2mb4p + nadh --> h2o + ipdp + nad	Vitamins & Cofactor Biosynthesis	0	0
IPMD	[c] : 3c2hmp + nad --> 3c4mop + h + nadh	Amino Acid Metabolism	0.002	0.002
IPPMIa	[c] : 3c2hmp <==> 2ippm + h2o	Amino Acid Metabolism	-0.002	-0.002
IPPMIb	[c] : 2ippm + h2o <==> 3c3hmp	Amino Acid Metabolism	-0.002	-0.002
IPPS	[c] : 3mob + accoa + h2o --> 3c3hmp + coa + h	Amino Acid Metabolism	0.002	0.002
IQNLOR	[c] : (2) ficytcc + h2o + iqnl <==> (2) focytcc + (2) h + iqnln	Energy Metabolism	0	0
ITPASE	[c] : ditp + h2o --> dimp + ppi	Nucleotide Metabolism	0	0
KARA1	[c] : 23dhmb + nadp <==> alac-S + h + nadph	Amino Acid Metabolism	-0.004	-0.004
KARA2	[c] : 2ahbut + h + nadph <==> 23dhmp + nadp	Amino Acid Metabolism	0.001	0.001
KAS1	[c] : (14) h + ibcoa + (5) malcoa + (10) nadph --> (5) co2 + (6) coa + fa1 + (4) h2o + (10) nadp	Fatty Acid Metabolism	0	0
KAS17	[c] : accoa + (22) h + (8) malcoa + (15) nadph --> (8) co2 + (9) coa + (7) h2o + (15) nadp + ocdcea	Fatty Acid Metabolism	0	0
KAS3	[c] : (14) h + ivcoa + (5) malcoa + (10) nadph --> (5) co2 + (6) coa + fa3 + (4) h2o + (10) nadp	Fatty Acid Metabolism	0	0
KAS4	[c] : 2mbcoa + (14) h + (5) malcoa + (10) nadph --> (5) co2 + (6) coa + fa4 + (4) h2o + (10) nadp	Fatty Acid Metabolism	0	0
KAS7	[c] : accoa + (19) h + (7) malcoa + (13) nadph --> (7) co2 + (8) coa + (6) h2o + hdcea + (13) nadp	Fatty Acid Metabolism	0.003	0.002
KAS9	[c] : (16) h + ivcoa + (6) malcoa + (11) nadph --> (6) co2 + (7) coa + fa9 + (5) h2o + (11) nadp	Fatty Acid Metabolism	0	0
KDOPP	[c] : h2o + kdo8p --> kdo + pi	Cell Envelope Biosynthesis	0	0
KDOPS	[c] : ara5p + h2o + pep --> kdo8p + pi	Lipid & Cell Wall Metabolism	0	0
Kt6	h[e] + k[e] <==> h[c] + k[c]	Transport	0.042	0
Ktabc	atp[c] + h2o[c] + k[e] --> adp[c] + h[e] + k[c] + pi[c]	Transport	0.042	0
L-LACt2	h[e] + lac-L[e] <==> h[c] + lac-L[c]	Transport	0	0
LEUabc	atp[c] + h2o[c] + leu-L[e] --> adp[c] + h[c] + leu-L[c] + pi[c]	Transport	7.636	0
LEUt6	h[e] + leu-L[e] <==> h[c] + leu-L[c]	Transport	0	-7.636
LEUTA	[c] : akg + leu-L <==> 4mop + glu-L	Amino Acid Metabolism	-0.002	-0.002
LEUTRS	[c] : atp + leu-L + trnaleu --> amp + leutrna + ppi	Amino Acid Metabolism	0	0
LPADSS	[c] : lipidX + u23ga --> h + lipidAds + udp	Lipid & Cell Wall Metabolism	0	0
LYSt3	h[e] + lys-L[c] --> h[c] + lys-L[e]	Transport	0	0
LYSTRS	[c] : atp + lys-L + trnalys --> amp + lystrna + ppi	Amino Acid Metabolism	0	0
MACPMT	[c] : ACP + malcoa --> coa + malACP	Fatty Acid Synthesis	0.01	0.001
MAN1PT1	[c] : gtp + h + man1p --> gdpman + ppi	Central Metabolism	0	0
MAN1PT2	[c] : gdp + h + man1p --> gdpman + pi	Cell Envelope Biosynthesis	0	0
MAN6PI	[c] : man6p <==> f6p	Central Metabolism	0	0
MCMAT2	[c] : butACP + h + malACP --> 3oxhACP + ACP + co2	Fatty Acid Synthesis	0.002	0
MCMAT3	[c] : h + hexACP + malACP --> 3oxocACP + ACP + co2	Fatty Acid Synthesis	0.002	0
MCMAT4	[c] : h + malACP + octACP --> 3oxdeACP + ACP + co2	Fatty Acid Synthesis	0.002	0
MCMAT5	[c] : decACP + h + malACP --> 3oxddACP + ACP + co2	Fatty Acid Synthesis	0.002	0
MCMAT6	[c] : ddcaACP + h + malACP --> 3oxtdACP + ACP + co2	Fatty Acid Synthesis	0.002	0
MCMAT7	[c] : h + malACP + myrsACP --> 3oxhdACP + ACP + co2	Fatty Acid Synthesis	0.001	0
MCMAT8	[c] : h + malACP + palmACP --> 3oxocdacp + ACP + co2	Fatty Acid Synthesis	0	0
MCSNAH1r	[c] : 5mcsn + h + h2o <==> nh4 + thym	Nucleotide Metabolism	0	0
MDH	[c] : mal-L + nad <==> h + nadh + oaa	Central Metabolism	1000	7.815
ME1x	[c] : mal-L + nad --> co2 + nadh + pyr	Central Metabolism	5.727	0
ME2	[c] : mal-L + nadp --> co2 + nadph + pyr	Central Metabolism	5.727	0
MECDPDH	[c] : 2mecdp + nadh --> h2mb4p + h2o + nad	Vitamins & Cofactor Biosynthesis	0	0
MECDPS	[c] : 2p4c2me --> 2mecdp + cmp	Vitamins & Cofactor Biosynthesis	0	0
MEPCT	[c] : 2me4p + ctp + h --> 4c2me + ppi	Other	0	0
METACH	[c] : achms + h2s <==> ac + hcys-L	Amino Acid Metabolism	0.001	0.001
METAT	[c] : atp + h2o + met-L --> amet + pi + ppi	Amino Acid Metabolism	0	0
METS	[c] : 5mthf + hcys-L --> h + met-L + thf	Amino Acid Metabolism	0.001	0.001
METSR-S1	[c] : metox + trdrd --> h2o + met-L + trdox	Amino Acid Metabolism	0	0
METSR-S2	[c] : h2o2 + met-L --> h2o + metox	Amino Acid Metabolism	0	0
METTRS	[c] : atp + met-L + trnamet --> amp + mettrna + ppi	Amino Acid Metabolism	0	0
MGt5	mg2[c] <==> mg2[e]	Transport	0	0
MI1PP	[c] : h2o + mi1p-D --> inost + pi	Cell Envelope Biosynthesis	0	0
MICITH	[c] : 2mcacn + h2o --> micit	Alternate Carbon Metabolism	0	0
MMCD	[c] : h + mmcoa-S --> co2 + ppcoa	Other	0	0
MME	[c] : mmcoa-R <==> mmcoa-S	Fatty Acid Synthesis	0	0
MMM	[c] : mmcoa-R --> succoa	Other	0	0
MNabc	atp[c] + h2o[c] + mn2[e] --> adp[c] + h[c] + mn2[c] + pi[c]	Transport	0	0
MOAT	[c] : ckdo + lipidA --> cmp + h + kdolipid4	Lipid & Cell Wall Metabolism	0	0
MOAT2	[c] : ckdo + kdolipid4 --> cmp + h + kdo2lipid4	Lipid & Cell Wall Metabolism	0	0
MOBDabc	atp[c] + h2o[c] + mobd[e] --> adp[c] + h[c] + mobd[c] + pi[c]	Transport	0	0
MOHMT	[c] : 3mob + h2o + mlthf --> 2dhp + thf	Vitamins & Cofactor Biosynthesis	0	0
MTAN	[c] : 5mta + h2o --> 5mtr + ade	Nucleotide Metabolism	0	0
MTAP	[c] : 5mta + pi --> 5mdr1p + ade	Nucleotide Metabolism	0	0
MTHFC	[c] : h2o + methf <==> 10fthf + h	Vitamins & Cofactor Biosynthesis	0	0
MTHFD	[c] : mlthf + nadp <==> methf + nadph	Vitamins & Cofactor Biosynthesis	0	0
MTHFR	[c] : fadh2 + h + mlthf --> 5mthf + fad	Vitamins & Cofactor Biosynthesis	0.001	0
MTHFR1	[c] : (2) h + mlthf + nadph --> 5mthf + nadp	Vitamins & Cofactor Biosynthesis	0.001	0
N2t	n2[c] <==> n2[e]	Transport	0	0
NACCYT	[c] : acnam + ctp --> cmpacna + ppi	Lipid & Cell Wall Metabolism	0	0
	[c] : h + mqn8 + nadh --> mql8 + nad	Oxidative Phosphorylation	0	0
NADH12	[c] : h + nadh + ubq8 --> nad + ubq8h2	Oxidative Phosphorylation	0	0
NADH5	(3) h[c] + mqn7[c] + nadh[c] --> (2) h[e] + mql7[c] + nad[c]	Energy Metabolism	40.455	0
NADH9	[c] : 2dmmq8 + h + nadh --> 2dmmql8 + nad	Oxidative Phosphorylation	0	0
NADK	[c] : atp + nad --> adp + h + nadp	Vitamins & Cofactor Biosynthesis	0	0
NADPH5	(3) h[c] + mqn7[c] + nadph[c] --> (2) h[e] + mql7[c] + nadp[c]	Energy Metabolism	40.455	0
NADS1	[c] : atp + dnad + nh4 --> amp + h + nad + ppi	Vitamins & Cofactor Biosynthesis	0	0
NAMNPP	[c] : atp + h2o + nac + prpp --> adp + nicrnt + pi + ppi	Cofactor and Prosthetic Group Biosynthesis	0	0
NAt7	h[e] + na1[c] <==> h[c] + na1[e]	Transport	34.361	0
NDPK1	[c] : atp + gdp <==> adp + gtp	Nucleotide Metabolism	1000	-999.997
NDPK2	[c] : atp + udp <==> adp + utp	Nucleotide Metabolism	5.728	0.001
NDPK3	[c] : atp + cdp <==> adp + ctp	Nucleotide Metabolism	3.272	-5.727
NDPK4	[c] : atp + dtdp <==> adp + dttp	Nucleotide Metabolism	3.272	0
NDPK5	[c] : atp + dgdp <==> adp + dgtp	Nucleotide Metabolism	3.272	0
NDPK6	[c] : atp + dudp <==> adp + dutp	Nucleotide Metabolism	3.272	0
NDPK7	[c] : atp + dcdp <==> adp + dctp	Nucleotide Metabolism	3.272	0
NDPK8	[c] : atp + dadp <==> adp + datp	Nucleotide Metabolism	3.272	0
NH4t3	k[c] + nh4[e] --> k[e] + nh4[c]	Transport	0.041	0.041
NIabc	atp[c] + h2o[c] + ni2[e] --> adp[c] + h[c] + ni2[c] + pi[c]	Transport	5.727	0
NIT2	[c] : (16) atp + (4) fdxr-4:2 + (16) h2o + n2 --> (16) adp + (4) fdxo-4:2 + (6) h + h2 + (2) nh4 + (16) pi	Nitrogen Metabolism	0	0
NIt5	ni2[c] <==> ni2[e]	Transport	5.727	0
NNAM	[c] : h2o + ncam --> nac + nh4	Vitamins & Cofactor Biosynthesis	0	0
NNAT	[c] : atp + h + nicrnt --> dnad + ppi	Vitamins & Cofactor Biosynthesis	0	0
NNDMBRT	[c] : dmbzid + nicrnt --> 5prdmbz + h + nac	Vitamins & Cofactor Biosynthesis	0	0
NNDMBRT2	[c] : ribflv --> dmbzid + unknown1	Vitamins & Cofactor Biosynthesis	0	0
NNDPR	[c] : (2) h + prpp + quln --> co2 + nicrnt + ppi	Vitamins & Cofactor Biosynthesis	0	0
NO3abc	atp[c] + h2o[c] + no3[e] --> adp[c] + h[c] + no3[c] + pi[c]	Transport	0	0
NPPDO	[c] : (2) n2ppn + o2 --> (2) acetone + (2) h + (2) no2	Other	0	0
NTPP1	[c] : dgtp + h2o --> dgmp + h + ppi	Nucleotide Salvage Pathways	3.272	0
NTPP2	[c] : gtp + h2o --> gmp + h + ppi	Nucleotide Salvage Pathways	3.272	0
NTPP3	[c] : dctp + h2o --> dcmp + h + ppi	Nucleotide Salvage Pathways	3.272	0
NTPP4	[c] : ctp + h2o --> cmp + h + ppi	Nucleotide Salvage Pathways	3.272	0
NTPP5	[c] : datp + h2o --> damp + h + ppi	Nucleotide Salvage Pathways	3.272	0
NTPP6	[c] : atp + h2o --> amp + h + ppi	Nucleotide Salvage Pathways	3.272	0
NTPP7	[c] : dttp + h2o --> dtmp + h + ppi	Nucleotide Salvage Pathways	3.272	0
NTPP8	[c] : h2o + utp --> h + ppi + ump	Nucleotide Salvage Pathways	3.272	0
NTRIRfc	[c] : (6) focytcc + (8) h + no2 --> (6) ficytcc + (2) h2o + nh4	Amino Acid Metabolism	0	0
NTRIRmq	(2) h[c] + (3) mql7[c] + no2[e] --> (2) h2o[e] + (3) mqn7[c] + nh4[e]	Amino Acid Metabolism	0	0
NTRLASE	[c] : (2) h2o + ind3acnl --> ind3ac + nh4	Nitrogen Metabolism	0	0
NTRLASE2	[c] : aprop + (2) h2o --> ala-L + nh4	Other Amino Acid Metabolism	0	0
NTRLASE3	[c] : acybut + (2) h2o --> glu-L + nh4	Other Amino Acid Metabolism	0	0
OBTFL	[c] : 2obut + coa --> for + ppcoa	Central Metabolism	0	0
OCBT	[c] : cbp + orn-L <==> citr-L + h + pi	Amino Acid Metabolism	0.001	0.001
OCDMAT8	[c] : 2tocdACP + h + nadh --> nad + ocdACP	Fatty Acid Synthesis	0	0
OCMAT3	[c] : 2toceACP + h + nadh --> nad + octACP	Fatty Acid Synthesis	0.001	0.001
OCTT	[c] : ipdp + octdp --> nondp + ppi	Lipid & Cell Wall Metabolism	0	0
ODACPHL	[c] : h2o + ocdACP --> ACP + h + ocdca	Fatty Acid Synthesis	0	0
OIVD1	[c] : 4mop + coa + nad <==> co2 + ivcoa + nadh	Valine, Leucine, and Isoleucine Metabolism	0	0
OIVD2	[c] : 3mob + coa + nad --> co2 + ibcoa + nadh	Valine, Leucine, and Isoleucine Metabolism	0	0
OIVD3	[c] : 3mop + coa + nad --> 2mbcoa + co2 + nadh	Valine, Leucine, and Isoleucine Metabolism	0	0
OMCDC	[c] : 3c4mop + h --> 4mop + co2	Amino Acid Metabolism	0.002	0.002
OMPDC	[c] : h + orot5p --> co2 + ump	Nucleotide Metabolism	0.001	0.001
OOR	[c] : akg + coa + fdxo-4:2 --> co2 + fdxr-4:2 + h + succoa	Central Metabolism	14.304	0
OPHBDC	[c] : 3ophb + h --> 2oph + co2	Other	0	0
OPHHX	[c] : 2oph + (0.5) o2 --> 2ohph	Cofactor and Prosthetic Group Biosynthesis	0	0
ORNTAC	[c] : acorn + glu-L <==> acglu + orn-L	Amino Acid Metabolism	0.001	0.001
ORPT	[c] : orot5p + ppi <==> orot + prpp	Nucleotide Metabolism	-0.001	-0.001
OXFOt4	for[c] + oxa[e] <==> for[e] + oxa[c]	Transport	0	0
P5CD	[c] : 1pyr5c + (2) h2o + nad --> glu-L + h + nadh	Amino Acid Metabolism	5.72681	0
P5CRy	[c] : 1pyr5c + (2) h + nadph --> nadp + pro-L	Amino Acid Metabolism	0.002	0.001
PACCOAL	[c] : atp + coa + pheac --> amp + phaccoa + ppi	Aromatic Compound degradation	0	0
PANTS	[c] : ala-B + atp + pant-R --> amp + h + pnto-R + ppi	Vitamins & Cofactor Biosynthesis	0	0
PAPPT3	[c] : udcpp + ugmda --> uagmda + ump	Lipid & Cell Wall Metabolism	0	0
PAPSR	[c] : paps + trdrd --> (2) h + pap + so3 + trdox	Amino Acid Metabolism	0	0
PBUTT	[c] : btcoa + pi <==> butpi + coa	Central Metabolism	0	0
PC	[c] : atp + hco3 + pyr --> adp + h + oaa + pi	Central Metabolism	5.762	0.0125
PDH	[c] : coa + nad + pyr --> accoa + co2 + nadh	Central Metabolism	999.945	0
PDX5PS	[c] : dxyl5p + nad + phthr --> co2 + h + (2) h2o + nadh + pdx5p + pi	Cofactor and Prosthetic Group Biosynthesis	0	0
PFK	[c] : atp + f6p --> adp + fdp + h	Central Metabolism	5.727	0
PFL	[c] : coa + pyr <==> accoa + for	Central Metabolism	40.455	0
PGAMT	[c] : gam1p <==> gam6p	Lipid & Cell Wall Metabolism	0	0
PGCD	[c] : 3pg + nad --> 3php + h + nadh	Amino Acid Metabolism	3.279	0
PGI	[c] : g6p <==> f6p	Central Metabolism	-0.006	-0.006
PGK	[c] : 13dpg + adp <==> 3pg + atp	Central Metabolism	-0.02	-5.747
PGLUSYN	[c] : atp + glu-D --> adp + h + pi + polglu	Lipid & Cell Wall Metabolism	0	0
PGLYCP	[c] : 2pglyc + h2o --> glyclt + pi	Other	0	0
PGM	[c] : 3pg <==> 2pg	Central Metabolism	-0.02	-3.299
PGMT	[c] : g1p <==> g6p	Central Metabolism	-0.005	-0.005
PGPPH	[c] : h2o + pglyp --> pgly + pi	Vitamins & Cofactor Biosynthesis	0	0
PHCYT	[c] : 12dag3p + ctp + h --> cdpdag + ppi	Lipid & Cell Wall Metabolism	0	0
PHETA1	[c] : akg + phe-L <==> glu-L + phpyr	Amino Acid Metabolism	-0.001	-0.001
PHETRS	[c] : atp + phe-L + trnaphe --> amp + phetrna + ppi	Amino Acid Metabolism	0	0
PIabc	atp[c] + h2o[c] + pi[e] --> adp[c] + h[c] + (2) pi[c]	Transport	7.633	0
PIt6	h[e] + pi[e] <==> h[c] + pi[c]	Transport	0.011	-11.443
PIt7	(3) na1[e] + pi[e] <==> (3) na1[c] + pi[c]	Transport	11.453	0
PMANM	[c] : man1p <==> man6p	Central Metabolism	0	0
PMPK	[c] : 4ampm + atp --> 2mahmp + adp	Vitamins & Cofactor Biosynthesis	0	0
PNTEH	[c] : h2o + ptth --> cysam + pnto-R	Vitamins & Cofactor Biosynthesis	0	0
PNTK	[c] : atp + pnto-R --> 4ppan + adp + h	Vitamins & Cofactor Biosynthesis	0	0
POR	[c] : coa + fdxo-4:2 + pyr <==> accoa + co2 + fdxr-4:2 + h	Central Metabolism	-0.055	-1000
PPA	[c] : h2o + ppi --> h + (2) pi	Other	5.759	0
PPA_1	h2o[c] + ppi[c] --> h[e] + (2) pi[c]	Transport	7.678	0
PPACH	[c] : h2o + ppac --> ac + pi	Other	0	0
PPAK	[c] : adp + ppap <==> atp + ppa	Central Metabolism	0	0
PPBNGS	[c] : (2) 5aop --> h + (2) h2o + ppbng	Vitamins & Cofactor Biosynthesis	0	0
PPCDC	[c] : 4ppcys + h --> co2 + pan4p	Vitamins & Cofactor Biosynthesis	0	0
PPCK	[c] : atp + oaa --> adp + co2 + pep	Central Metabolism	5.749	0
PPCKG	[c] : gtp + oaa --> co2 + gdp + pep	Central Metabolism	5.749	0
PPDK	[c] : atp + pi + pyr --> amp + h + pep + ppi	Central Metabolism	7.666	0
PPIK	[c] : atp + ppi --> adp + pppi	Other	1000	0
PPNCL	[c] : 4ppan + ctp + cys-L --> 4ppcys + cdp + h + pi	Vitamins & Cofactor Biosynthesis	0	0
PPND	[c] : nad + pphn --> 34hpp + co2 + nadh	Amino Acid Metabolism	0.001	0.001
PPNDH	[c] : h + pphn --> co2 + h2o + phpyr	Amino Acid Metabolism	0.001	0.001
PPPGO	[c] : (1.5) o2 + pppg9 --> (3) h2o + ppp9	Vitamins & Cofactor Biosynthesis	0	0
PPS	[c] : atp + h2o + pyr --> amp + (2) h + pep + pi	Central Metabolism	5.749	0
PPTT	[c] : ipdp + pendp --> hexdp + ppi	Lipid & Cell Wall Metabolism	0	0
PRAGS	[c] : atp + gly + pram --> adp + gar + h + pi	Nucleotide Metabolism	0	-0.001
PRAI	[c] : pran <==> 2cpr5p	Amino Acid Metabolism	0	0
PRAIS	[c] : atp + fpram --> adp + air + h + pi	Nucleotide Metabolism	0	-0.001
PRAMPC	[c] : h + h2o + prbamp --> prfp	Amino Acid Metabolism	0	0
PRASCS	[c] : 5aizc + asp-L + atp <==> 25aics + adp + h + pi	Nucleotide Metabolism	0	-0.001
PRATPP	[c] : h2o + prbatp --> h + ppi + prbamp	Amino Acid Metabolism	0	0
PRFGS	[c] : atp + fgam + gln-L + h2o --> adp + fpram + glu-L + (2) h + pi	Nucleotide Metabolism	0	-0.001
PRMICI	[c] : prfp <==> prlp	Amino Acid Metabolism	0	0
PRO1z	[c] : fad + pro-L --> 1pyr5c + fadh2 + h	Amino Acid Metabolism	0.001	0
PROt5	na1[e] + pro-L[e] <==> na1[c] + pro-L[c]	Transport	0	0
PROTRS	[c] : atp + pro-L + trnapro --> amp + ppi + protrna	Amino Acid Metabolism	0	0
PRPPS	[c] : atp + r5p <==> amp + h + prpp	Amino Acid Metabolism	0.003	0.003
PSCVT	[c] : pep + skm5p <==> 3psme + pi	Amino Acid Metabolism	0.001	0.001
PSDC	[c] : h + ps --> co2 + psetha	Lipid & Cell Wall Metabolism	0	0
PSERT	[c] : 3php + glu-L --> akg + pser-L	Amino Acid Metabolism	3.279	0
PSP_L	[c] : h2o + pser-L --> pi + ser-L	Amino Acid Metabolism	3.279	0
PSRED3	mql7[c] + ss[e] --> h[c] + (2) h2s[e] + mqn7[c]	Other	0	0
PSUDS	[c] : r5p + ura --> h2o + psd5p	Other	1000	0
PSULF	[e] : h2s + s <==> ss	Other	0	0
PTA2	[c] : pi + ppcoa --> coa + ppap	Central Metabolism	0	0
PTAr	[c] : accoa + pi <==> actp + coa	Central Metabolism	986.368	-0.859
PTHPS	[c] : ahdt --> 6pthp + pppi	Vitamins & Cofactor Biosynthesis	0	0
PTPAT	[c] : atp + h + pan4p <==> dpcoa + ppi	Vitamins & Cofactor Biosynthesis	0	0
PYK	[c] : adp + h + pep --> atp + pyr	Central Metabolism	7.636	0
PYRt2	h[e] + pyr[e] <==> h[c] + pyr[c]	Transport, Extracellular	0	0
PYRZAM	[c] : h2o + malm --> male + nh4	Other	0	0
QULNS	[c] : dhap + iasp --> (2) h2o + pi + quln	Vitamins & Cofactor Biosynthesis	0	0
RBFK	[c] : atp + ribflv --> adp + fmn + h	Vitamins & Cofactor Biosynthesis	0	0
RBFSa	[c] : 4r5au + db4p --> dmlz + (2) h2o + pi	Vitamins & Cofactor Biosynthesis	0	0
RBFSb	[c] : (2) dmlz --> 4r5au + ribflv	Vitamins & Cofactor Biosynthesis	0	0
RBK	[c] : atp + rib-D --> adp + h + r5p	Central Metabolism	0	0
RBZP	[c] : 5prdmbz + h2o --> pi + rdmbzi	Vitamins & Cofactor Biosynthesis	0	0
RNDR1	[c] : adp + trdrd --> dadp + h2o + trdox	Nucleotide Metabolism	0	0
RNDR2	[c] : gdp + trdrd --> dgdp + h2o + trdox	Nucleotide Metabolism	0	0
RNDR3	[c] : cdp + trdrd --> dcdp + h2o + trdox	Nucleotide Metabolism	0	0
RNDR4	[c] : trdrd + udp --> dudp + h2o + trdox	Nucleotide Metabolism	0	0
RPE	[c] : ru5p-D <==> xu5p-D	Central Metabolism	-0.002	-0.002
RPI	[c] : r5p <==> ru5p-D	Central Metabolism	-0.002	-0.002
S7PI	[c] : s7p <==> gmh7p	Cell Envelope Biosynthesis	0	0
SACCD2	[c] : Lsacchrp + h2o + nad <==> akg + h + lys-L + nadh	Amino Acid Metabolism	0	0
SADT2	[c] : atp + gtp + h2o + so4 --> aps + gdp + pi + ppi	Amino Acid Metabolism	0.001	0.001
SBDH	[c] : nadp + sbt6p --> h + nadph + srb1p	Carbohydrate Metabolism	0	0
SDPDS	[c] : h2o + sl26da --> 26dap-LL + succ	Amino Acid Metabolism	0.001	0.001
SDPTA	[c] : akg + sl26da <==> glu-L + sl2a6o	Amino Acid Metabolism	-0.001	-0.001
SECYSL	[c] : dtt_rd + scys-L --> H2Se + ala-L + dtt_ox + h	Other	0	0
SEPPS	[c] : H2Se + atp + h2o --> amp + h + pi + sepi	Other	0	0
SERAT	[c] : accoa + ser-L <==> acser + coa	Amino Acid Metabolism	0	0
SERD_L	[c] : ser-L --> nh4 + pyr	Amino Acid Metabolism	3.272	0
SERTRS	[c] : atp + ser-L + trnaser --> amp + ppi + sertrna	Glycine and Serine Metabolism	0	0
SERTRST	[c] : selnp + sertrna --> h + pi + selcystrna	Amino Acid Metabolism	0	0
SHCHCC	[c] : cobalt2 + (0.5) nad + shcl --> copre2 + (2.5) h + (0.5) nadh	Vitamins & Cofactor Biosynthesis	0	0
SHCHD	[c] : nadp + shcl --> h + nadph + srch	Vitamins & Cofactor Biosynthesis	0	0
SHCHF	[c] : fe2 + srch --> (2) h + sheme	Vitamins & Cofactor Biosynthesis	0	0
SHK3D	[c] : 3dhsk + h + nadph <==> nadp + skm	Amino Acid Metabolism	0.001	0.001
SHKK	[c] : atp + skm --> adp + h + skm5p	Amino Acid Metabolism	0.001	0.001
SO4t2	h[e] + so4[e] --> h[c] + so4[c]	Transport	0.001	0
SOD	[c] : (2) h + (2) o2- --> h2o2 + o2	Other	0	0
SPMS	[c] : ametam + ptrc --> 5mta + h + spmd	Amino Acid Metabolism	0	0
SQHOC1	[c] : sql --> dplpt	Other	0	0
SQHOC2	[c] : h2o + sql --> 22hop	Other	0	0
SUCFUMtdc	fum[e] + succ[c] <==> fum[c] + succ[e]	Transport	0	0
SUCOAS	[c] : atp + coa + succ <==> adp + pi + succoa	Central Metabolism	986.462	0
SULabc	atp[c] + h2o[c] + so4[e] --> adp[c] + h[c] + pi[c] + so4[c]	Transport	0.001	0
SULR	[c] : (3) h2o + h2s + (3) nadp <==> (4) h + (3) nadph + so3	Central Metabolism	-0.001	-0.001
TADSK	[c] : atp + h2o + lipidA --> adp + h + lipid4 + pi	Lipid & Cell Wall Metabolism	0	0
TAL	[c] : g3p + s7p <==> e4p + f6p	Central Metabolism	0	0
TDACPHL	[c] : h2o + nadph + tdeACP --> ACP + nadp + ttdca	Fatty Acid Synthesis	3.274	0
TDMAT6	[c] : myrsACP + nad <==> h + nadh + tdeACP	Fatty Acid Synthesis	3.272	0
TDPDRR	[c] : dtdp6dm + nadp <==> dtdpddm + h + nadph	Carbohydrate Metabolism	0	0
TDPGDH	[c] : dtdpglc --> dtdpddg + h2o	Other	0	0
THDPS	[c] : h2o + succoa + thdp --> coa + sl2a6o	Amino Acid Metabolism	0.001	0.001
THPDH	[c] : nad + phthr --> amopbut-L + h + nadh	Vitamins & Cofactor Biosynthesis	0	0
THRA	[c] : thr-L <==> acald + gly	Amino Acid Metabolism	1.531	0
THRD_L	[c] : thr-L --> 2obut + nh4	Amino Acid Metabolism	0.001	0.001
THRLAD	[c] : thr-LA --> acald + gly	Amino Acid Metabolism	0	0
THRPD	[c] : h + thrp --> 1ap2olp + co2	Vitamins & Cofactor Biosynthesis	0	0
THRS	[c] : h2o + phom --> pi + thr-L	Amino Acid Metabolism	1.533	0.003
THRTRS	[c] : atp + thr-L + trnathr --> amp + ppi + thrtrna	Amino Acid Metabolism	0	0
TKT1	[c] : r5p + xu5p-D <==> g3p + s7p	Central Metabolism	-0.001	-0.001
TKT2	[c] : e4p + xu5p-D <==> f6p + g3p	Central Metabolism	-0.002	-0.002
TMDK1	[c] : atp + thymd --> adp + dtmp + h	Nucleotide Metabolism	0	0
TMDS	[c] : dump + mlthf --> dhf + dtmp	Nucleotide Metabolism	0.0001	0.0001
TMPK	[c] : atp + thmmp --> adp + thmpp	Vitamins & Cofactor Biosynthesis	0	0
TMPPP	[c] : 2mahmp + 4mpetz + h --> ppi + thmmp	Vitamins & Cofactor Biosynthesis	0	0
TPI	[c] : dhap <==> g3p	Central Metabolism	-0.008	-0.008
TRDR	[c] : h + nadph + trdox --> nadp + trdrd	Central Metabolism	0.002	0.002
TRE6PP	[c] : h2o + tre6p --> pi + tre	Carbohydrate Metabolism	0	0
TRE6PS	[c] : g6p + udpg --> h + tre6p + udp	Alternate Carbon Metabolism	0	0
TRPS1	[c] : 3ig3p + ser-L --> g3p + h2o + trp-L	Amino Acid Metabolism	0	0
TRPTRS	[c] : atp + trnatrp + trp-L --> amp + ppi + trptrna	Amino Acid Metabolism	0	0
TSULabc	atp[c] + h2o[c] + tsul[e] --> adp[c] + h[c] + pi[c] + tsul[c]	Transport	0	0
TSULST	[c] : cyan + tsul --> h + so3 + tcynt	Other	0	0
TYRTA	[c] : akg + tyr-L <==> 34hpp + glu-L	Amino Acid Metabolism	-0.001	-0.001
TYRTRS	[c] : atp + trnatyr + tyr-L --> amp + ppi + tyrtrna	Amino Acid Metabolism	0	0
UAAGDS	[c] : 26dap-M + atp + uamag --> adp + h + pi + ugmd	Lipid & Cell Wall Metabolism	0	0
UACAT	[c] : 3htdACP + uacgam --> ACP + u3aga	Lipid & Cell Wall Metabolism	0	0
UACMAMO	[c] : h2o + (2) nad + uacmam --> (3) h + (2) nadh + uacmamu	Cell Envelope Biosynthesis	0	0
UAG2E	[c] : uacgam <==> uacmam	Lipid & Cell Wall Metabolism	0	0
UAG2EMA	[c] : h2o + uacgam <==> acmana + h + udp	Lipid & Cell Wall Metabolism	0	0
UAGCVT	[c] : pep + uacgam --> pi + uaccg	Lipid & Cell Wall Metabolism	0	0
UAGDP	[c] : acgam1p + h + utp --> ppi + uacgam	Lipid & Cell Wall Metabolism	0.001	0.001
UAGPT3	[c] : uacgam + uagmda --> h + uaagmda + udp	Lipid & Cell Wall Metabolism	0	0
UAMAGS	[c] : atp + glu-D + uama --> adp + h + pi + uamag	Lipid & Cell Wall Metabolism	0	0
UAMAS	[c] : ala-L + atp + uamr --> adp + h + pi + uama	Lipid & Cell Wall Metabolism	0	0
UAPGR	[c] : h + nadph + uaccg --> nadp + uamr	Lipid & Cell Wall Metabolism	0	0
UDCPDP	[c] : h2o + udcpdp --> h + pi + udcpp	Lipid & Cell Wall Metabolism	0	0
UDPDPS	[c] : decdp + ipdp --> ppi + udcpdp	Lipid & Cell Wall Metabolism	0	0
UDPG4E	[c] : udpg <==> udpgal	Lipid & Cell Wall Metabolism	0	0
UDPGD	[c] : h2o + (2) nad + udpg <==> (3) h + (2) nadh + udpglcur	Lipid & Cell Wall Metabolism	0	0
UGMDDS	[c] : alaala + atp + ugmd --> adp + h + pi + ugmda	Lipid & Cell Wall Metabolism	0	0
UGSAT	[c] : ACP + h + u23ga <==> 3htdACP + u3hga	Lipid & Cell Wall Metabolism	0	0
UHGADA	[c] : h2o + u3aga --> ac + u3hga	Lipid & Cell Wall Metabolism	0	0
UPP3MT	[c] : (2) amet + uppg3 --> (2) ahcys + (2) h + shcl	Vitamins & Cofactor Biosynthesis	0	0
UPP3S	[c] : hmbil --> h2o + uppg3	Vitamins & Cofactor Biosynthesis	0	0
UPPDC1	[c] : (4) h + uppg3 --> (4) co2 + cpppg3	Vitamins & Cofactor Biosynthesis	0	0
UPPRT	[c] : prpp + ura --> ppi + ump	Nucleotide Metabolism	0	0
URAt2	h[e] + ura[e] --> h[c] + ura[c]	Transport	0	0
URFGTT	[c] : 2ombz + amet --> 2ommb + ahcys + h	Vitamins & Cofactor Biosynthesis	0	0
URIDK1	[c] : atp + ump --> adp + udp	Nucleotide Metabolism	5.728	0.001
URIDK2	[c] : atp + dump --> adp + dudp	Nucleotide Metabolism	3.272	0
USHD	[c] : h2o + u23ga --> (2) h + lipidX + ump	Cell Envelope Biosynthesis	0	0
VALabc	atp[c] + h2o[c] + val-L[e] --> adp[c] + h[c] + pi[c] + val-L[c]	Transport	7.636	0
VALt6	h[e] + val-L[e] <==> h[c] + val-L[c]	Transport	0	-7.636
VALTA	[c] : akg + val-L <==> 3mob + glu-L	Amino Acid Metabolism	-0.002	-0.002
VALTRS	[c] : atp + trnaval + val-L --> amp + ppi + valtrna	Amino Acid Metabolism	0	0
WO4abc	atp[c] + h2o[c] + wo4[e] <==> adp[c] + h[c] + pi[c] + wo4[c]	Transport	0	0
XTPASE	[c] : h2o + xtp --> h + ppi + xmp	Nucleotide Metabolism	0	0
YUMPS	[c] : r5p + ura <==> h2o + psd5p	Other	0	-1000
ZN2abc2	atp[c] + h2o[c] + zn2[e] --> adp[c] + h[c] + pi[c] + zn2[c]	Transport	0.042	0
ZN2t4	h[e] + k[e] + zn2[c] --> h[c] + k[c] + zn2[e]	Transport	0.042	0
agg_GS13m_2	[c] : (0.022284123) 26dap-M + (0.0177014) 3pg + (0.021845986) akg + (0.022284123) ala-D + (0.372353129) ala-L + (0.20157662) arg-L + (0.164274185) asn-L + (0.164274185) asp-L + (46.718804) atp + (0.000940527) ca2 + (0.040129178) ctp + (0.062409843) cys-L + (0.020714) datp + (0.020714656) dctp + (0.020714656) dgtp + (0.020714656) dttp + (0.001307241) fa1 + (0.062391063) fa3 + (0.002733323) fa4 + (…	Biomass composition model	0.006	0.006
EX_ac(e)	[e] : ac <==>	Exchange	-13.63	-13.63
EX_antim(e)	[e] : antim <==>	Exchange	0	0
EX_arsna(e)	[e] : arsna <==>	Exchange	0	0
EX_arsni2(e)	[e] : arsni2 <==>	Exchange	0	0
EX_ca2(e)	[e] : ca2 <==>	Exchange	0	0
EX_cd2(e)	[e] : cd2 <==>	Exchange	0	0
EX_cit(e)	[e] : cit <==>	Exchange	0	0
EX_cl(e)	[e] : cl <==>	Exchange	0	0
EX_co2(e)	[e] : co2 <==>	Exchange	27.024	27.024
EX_cobalt2(e)	[e] : cobalt2 <==>	Exchange	0	0
EX_cu2(e)	[e] : cu2 <==>	Exchange	0	0
EX_cys-L(e)	[e] : cys-L <==>	Exchange	0	0
EX_fe2(e)	[e] : fe2 <==>	Exchange	107.991	107.991
EX_fe3(e)	[e] : fe3 <==>	Exchange	-107.991	-107.991
EX_for(e)	[e] : for <==>	Exchange	0	0
EX_fum(e)	[e] : fum <==>	Exchange	0	0
EX_gln-L(e)	[e] : gln-L <==>	Exchange	0	0
EX_gly(e)	[e] : gly <==>	Exchange	0	0
EX_glyclt(e)	[e] : glyclt <==>	Exchange	0	0
EX_gthrd(e)	[e] : gthrd <==>	Exchange	0	0
EX_gua(e)	[e] : gua <==>	Exchange	0	0
EX_h(e)	[e] : h <==>	Exchange	94.398	94.398
EX_h2(e)	[e] : h2 <==>	Exchange	0	0
EX_h2o(e)	[e] : h2o <==>	Exchange	-26.687	-26.687
EX_h2s(e)	[e] : h2s <==>	Exchange	0	0
EX_hxan(e)	[e] : hxan <==>	Exchange	0	0
EX_ile-L(e)	[e] : ile-L <==>	Exchange	0	0
EX_k(e)	[e] : k <==>	Exchange	-0.001	-0.001
EX_lac-D(e)	[e] : lac-D <==>	Exchange	0	0
EX_lac-L(e)	[e] : lac-L <==>	Exchange	0	0
EX_leu-L(e)	[e] : leu-L <==>	Exchange	0	0
EX_lys-L(e)	[e] : lys-L <==>	Exchange	0	0
EX_mal-L(e)	[e] : mal-L <==>	Exchange	0	0
EX_mg2(e)	[e] : mg2 <==>	Exchange	0	0
EX_mn2(e)	[e] : mn2 <==>	Exchange	0	0
EX_mobd(e)	[e] : mobd <==>	Exchange	0	0
EX_n2(e)	[e] : n2 <==>	Exchange	0	0
EX_na1(e)	[e] : na1 <==>	Exchange	0	0
EX_nh4(e)	[e] : nh4 <==>	Exchange	-0.041	-0.041
EX_ni2(e)	[e] : ni2 <==>	Exchange	0	0
EX_no2(e)	[e] : no2 <==>	Exchange	0	0
EX_no3(e)	[e] : no3 <==>	Exchange	0	0
EX_oxa(e)	[e] : oxa <==>	Exchange	0	0
EX_pi(e)	[e] : pi <==>	Exchange	-0.011	-0.011
EX_pro-L(e)	[e] : pro-L <==>	Exchange	0	0
EX_pyr(e)	[e] : pyr <==>	Exchange	0	0
EX_s(e)	[e] : s <==>	Exchange	0	0
EX_so4(e)	[e] : so4 <==>	Exchange	-0.001	-0.001
EX_ss(e)	[e] : ss <==>	Exchange	0	0
EX_succ(e)	[e] : succ <==>	Exchange	0	0
EX_tsul(e)	[e] : tsul <==>	Exchange	0	0
EX_ura(e)	[e] : ura <==>	Exchange	0	0
EX_val-L(e)	[e] : val-L <==>	Exchange	0	0
EX_wo4(e)	[e] : wo4 <==>	Exchange	0	0
EX_zn2(e)	[e] : zn2 <==>	Exchange	0	0
